# Supplementary material for: Neonicotinoid-induced signature dysbiosis identified via metagenomic sequencing of the honey bee gut microbiome
Source: Sci Rep. 2025 Dec 13;16:1211. doi: 10.1038/s41598-025-30907-4 (PMC12789572; doi:10.1038/s41598-025-30907-4)
Supplement: Supplementary file 1 — Supplementary Material 1 [file 41598_2025_30907_MOESM1_ESM.xlsx]

## Sheet: Supplemental Table ST1
Supplementary Table ST1. Numerical details of all differentially abundant bacterial species (ANCOM-BC)
Agrochemical	Condition	Significantly differentially abundant species	Log2 fold-change	p (adjusted)	Average control relative abundance
Clothianidin	Chronic	Bifidobacterium actinocoloniiforme	0.9359	2.02e-09	0.004
		Snodgrassella alvi	1.0375	5.73e-07	3.519
		Bifidobacterium bombi	0.5295	2.64e-05	0.001
		Bifidobacterium asteroides	1.0099	5.48e-05	5.826
		Bifidobacterium coryneforme	1.1362	0.000115	0.308
		Bifidobacterium bohemicum	0.7578	0.000231	0.001
		Bifidobacterium indicum	1.0779	0.000551	0.281
		Lactobacillus mellis	0.6514	0.0038	12.999
		Lactobacillus mellifer	0.8571	0.007	1.538
		Frischella perrara	0.5072	0.0204	10.699
		Gilliamella sp. N-G2	0.7549	0.0204	0.41
		Spiroplasma melliferum	-1.339	0.0438	0.027
	Acute LD50	Snodgrassella alvi	0.5075	0.0018	6.841
		Apibacter adventoris	0.4975	0.0021	0.006
		Paenibacillus larvae	0.4925	0.0407	0.001
	Acute Sublethal	Frischella perrara	0.4867	9.1e-08	4.849
		Gilliamella sp. N-G2	0.3371	0.000166	0.383
		Paenibacillus larvae	0.3729	0.0051	0.001
		Bombella sp. ESL0368	1.3659	0.0056	0.044
		Bifidobacterium asteroides	0.3001	0.0083	12.616
		Spiroplasma apis	2.8654	0.0126	0.003
		Bifidobacterium coryneforme	0.1847	0.0175	0.474
		Snodgrassella alvi	0.2834	0.0305	6.841
Thiamethoxam	Chronic	Lactobacillus sp. ESL0263	0.6483	0.000299	2.002
		Lactobacillus kunkeei	-1.6395	0.000436	1.297
		Gilliamella apis	-0.7682	0.0013	3.973
		Bifidobacterium actinocoloniiforme	0.42	0.0135	0.004
		Bifidobacterium bombi	-0.3239	0.0307	0.001
		Bifidobacterium asteroides	0.555	0.0455	5.826
		Gilliamella sp. N-G2	-0.3932	0.0455	0.41
		Lactobacillus sp. ESL0228	0.6464	0.0455	0.091
	Acute LD50	Lactobacillus bombicola	-0.3152	1.14e-20	0.011
		Lactobacillus melliventris	-0.5233	8.55e-05	2.972
		Lactobacillus sp. ESL0260	-0.4941	0.000162	0.946
		Lactobacillus sp. ESL0259	-0.4689	0.000627	0.835
		Gilliamella sp. A7	0.7746	0.0016	0.724
		Gilliamella sp. N-G2	0.3328	0.0016	0.483
		Lactobacillus sp. ESL0228	-0.5053	0.0016	0.09
		Lactobacillus apis	-0.4597	0.0052	5.928
		Serratia marcescens	-1.4941	0.0052	0.498
		Spiroplasma apis	5.2954	0.0052	0.002
		Lactobacillus sp. ESL0230	-0.3726	0.0087	0.015
		Lactobacillus sp. ESL0263	-0.549	0.0087	2.037
		Apibacter sp. wkB309	1.4973	0.0105	0.01
		Commensalibacter sp. ESL0284	0.4945	0.0251	0.402
		Apibacter mensalis	1.4506	0.0261	0.01
		Pantoea agglomerans	-1.401	0.0294	0.28
		Apibacter adventoris	0.6536	0.034	0.005
		Paenibacillus alvei	-0.4911	0.034	0.001
		Lactobacillus mellis	-0.278	0.0413	10.334
	Acute Sublethal	Apibacter mensalis	2.1498	0.000678	0.01
		Apibacter sp. wkB309	2.227	0.000678	0.01
		Lactobacillus apinorum	-0.8016	0.000738	0.296
		Lactobacillus sp. ESL0230	-0.4217	0.000738	0.015
		Lactobacillus sp. ESL0263	-0.5988	0.000812	2.037
		Lactobacillus apis	-0.4205	0.0015	5.928
		Lactobacillus sp. ESL0261	-0.2933	0.0026	0.498
		Lactobacillus kullabergensis	-0.2539	0.0045	1.877
		Apibacter adventoris	0.8249	0.0062	0.005
		Lactobacillus sp. ESL0228	-0.5246	0.0062	0.09
		Lactobacillus mellis	-0.2207	0.0063	10.334
		Lactobacillus sp. ESL0260	-0.4567	0.0147	0.946
		Lactobacillus melliventris	-0.4393	0.0168	2.972
		Lactobacillus sp. ESL0259	-0.4445	0.0169	0.835
		Lactobacillus kunkeei	-0.4937	0.024	0.954
		Lactobacillus mellifer	-0.2473	0.0459	1.609

## Sheet: Supplemental Table ST2
Supplementary Table ST2: Summary of experimental conditions
	Treatment type	Housing	Agrochemical concentration	Exposure duration	Replicates per treatment
	Chronic	Colony	Per 200 g pollen patty:	21 days	5
			CLO: 1.07 μg
			THI: 0.80 μg
			9 patties provided over the experiment
	Acute	Cage	LD50 CLO: 570 μg/L	8 hours	5
			Sublethal CLO: 142.5 μg/L
			LD50 THI: 460 μg/L
			Sublethal THI: 115 μg/L
	CLO, clothianidin; THI, thiamethoxam

## Sheet: Supplemental Table ST3
Supplementary Table ST3. Data from the current study available under NCBI BioProject PRJNA1006316
SRA accession	BioSample accession	Sample name	Sample type
SRR25662616	SAMN37017384	CTX02_d0	control (colony)
SRR25662615	SAMN37017385	CTX02_dC	CLO
SRR25662614	SAMN37017386	CTX02_dT	THI
SRR25662613	SAMN37017387	CTX03_d0
SRR25662612	SAMN37017388	CTX03_dC
SRR25662611	SAMN37017389	CTX03_dT
SRR25662610	SAMN37017390	CTX04_d0
SRR25662609	SAMN37017391	CTX04_dC
SRR25662608	SAMN37017392	CTX04_dT
SRR25662607	SAMN37017393	CTX05_d0
SRR25662605	SAMN37017394	CTX05_dC
SRR25662604	SAMN37017395	CTX05_dT
SRR25662603	SAMN37017396	CTX06_d0
SRR25662602	SAMN37017397	CTX06_dC
SRR25662601	SAMN37017398	CTX06_dT
SRR25662600	SAMN37017399	CLO01_d0	control (cage)
SRR25662599	SAMN37017400	CLO01_d1	dose 1
SRR25662598	SAMN37017401	CLO01_d2	dose 2
SRR25662597	SAMN37017402	CLO02_d0
SRR25662596	SAMN37017403	CLO02_d1
SRR25662594	SAMN37017404	CLO02_d2
SRR25662593	SAMN37017405	CLO03_d0
SRR25662592	SAMN37017406	CLO03_d1
SRR25662591	SAMN37017407	CLO03_d2
SRR25662422	SAMN37017408	CLO05_d0
SRR25662421	SAMN37017409	CLO05_d1
SRR25662420	SAMN37017410	CLO05_d2
SRR25662419	SAMN37017411	CLO06_d0
SRR25662418	SAMN37017412	CLO06_d1
SRR25662417	SAMN37017413	CLO06_d2
SRR25662374	SAMN37017664	THI02_d0	control (cage)
SRR25662373	SAMN37017665	THI02_d1	dose 1
SRR25662372	SAMN37017666	THI02_d2	dose 2
SRR25662371	SAMN37017667	THI03_d0
SRR25662370	SAMN37017668	THI03_d1
SRR25662369	SAMN37017669	THI03_d2
SRR25662368	SAMN37017670	THI04_d0
SRR25662367	SAMN37017671	THI04_d1
SRR25662506	SAMN37017672	THI04_d2
SRR25662505	SAMN37017673	THI05_d0
SRR25662503	SAMN37017674	THI05_d1
SRR25662502	SAMN37017675	THI05_d2
SRR25662501	SAMN37017676	THI06_d0
SRR25662500	SAMN37017677	THI06_d1
SRR25662499	SAMN37017678	THI06_d2
